# Supplementary material for: Oxidative Stress and Alterations in the Antioxidative Defense System in Neuronal Cells Derived from NPC1 Patient-Specific Induced Pluripotent Stem Cells
Source: Int J Mol Sci. 2020 Oct 16;21(20):7667. doi: 10.3390/ijms21207667 (PMC7593914; doi:10.3390/ijms21207667)
Supplement: Supplementary file 1 [file ijms-21-07667-s001.zip]

Archive with 4 entries (3 files):
- ijms-896265-supplementayr-for conversion/
- ijms-896265-supplementayr-for conversion/Suppl Figure 1_.pdf
- ijms-896265-supplementayr-for conversion/Suppl Figure 2_.pdf
- ijms-896265-supplementayr-for conversion/Suppl Figure 3_.pdf
